# Supplementary material for: Proteomic Analysis of Maternal Urine for the Early Detection of Preeclampsia and Fetal Growth Restriction
Source: J Clin Med. 2021 Oct 13;10(20):4679. doi: 10.3390/jcm10204679 (PMC8537852; doi:10.3390/jcm10204679)
Supplement: Supplementary file 1 [file jcm-10-04679-s001.zip]

Archive with 1 entries (1 files):
- jcm-1397664-supplementary.pdf
